# Supplementary material for: Fluoride concentration level in rural area in Poldasht city and daily fluoride intake based on drinking water consumption with temperature
Source: Data Brief. 2017 Jun 1;13:312–5. doi: 10.1016/j.dib.2017.05.045 (PMC5472139; doi:10.1016/j.dib.2017.05.045)
Supplement: Supplementary file 1 — Supplementary material [file mmc1.xlsx]

## Sheet: Sheet1
				Annual average maximum		Recommended F(mg/l)			Maximum allowable
				daily air temperature(°C)		lower	optimum	upper	concentration F (mgl)
				4.4-12.0		0.9	1.2	1.7	2.4
				12.1-14.6		0.9	1.1	1.5	2.2
				14.7-17.6		0.8	1	1.3	2
				17.7-21.4		0.7	0.9	1.2	1.8
				21.5-26.2		0.7	0.8	1	1.6
				26.3-32.5		0.6	0.7	0.8	1.4
				Row	Village	Source	Fluoride concentration(mg/L)		Daily intake(mg/day)	Average Temprature
							range	mean		in annual
				1	Pornak	well	1.57-2.16	1.86	3.32	15
				2	Moradlo vasati	well	1.46-1.86	1.63	3.26	15
				3	Ghoulish lanamish	well	1.59-2.88	2.24	4.48	14
				4	Gharghlogh sofla	well	1.54-1.75	1.64	3.28	14.3
				5	Nazok sofla	well	0.59-0.63	0.61	1.22	15.1
				6	Nazok olyia	well	0.56-0.59	0.575	1.15	15.1
				7	Ghir kendi	well	1.53-1.57	1.55	3.1	23
				8	divankhane	well+River	0.41-0.61	0.51	1.02	24
				9	Shiblo olia	well	0.71-0.81	0.76	1.52	15.1
				10	Shahrak aras	well+River	0.45-0.71	0.62	1.24	15.1
				11	Ghore jalo	well	1.66-1.7	1.68	3.36	15.1
				12	Eshg abad	well	1.65-1.76	1.7	3.4	15.1
				13	Moradlo olia	well	1.92-3	2.46	4.92	15.1
				14	Sarisoo	well	6.81-8.56	7.63	15.26	15.1
				15	Gharghologh sofla	well	1.54-1.86	1.7	3.4	15.1
				16	Gharghologh olia	well	1.67-1.75	1.42	2.84	15.1
				17	Zakerlo	well	0.28-0.42	0.35	0.7	15.1
				18	Shidi	well	0.42-0.86	0.64	1.28	15.1
				19	Hasan kandi	well	0.71-0.8	0.755	1.51	14.3
				20	Orooj mohammad	well	1.71-1.84	1.77	3.55	15
				21	Bohlol abad	well	2.04-2.55	2.29	4.59	15
				22	Ghoch kandi	well	0.78-1	0.89	1.78	15
				23	Tape pashi	well	1.5-1.77	1.63	3.27	15
				24	Chakhmaghlo sofla	well	0.52-0.56	0.54	1.08	15
				25	Eshgh abad	well	1.66-1.69	1.82	3.64	23
				26	Daian kendi	well	2.03-2.17	2.1	4.2	15
				27	Agh otlogh	well	6.3 - 10.3	8.3	16.6	15
				28	1053 IR standard		0.7-1.2
				29	WHO standard		1.5
